# Supplementary material for: Peeping into Mitochondrial Diversity of Andaman Goats: Unveils Possibility of Maritime Transport with Diversified Geographic Signaling
Source: Genes (Basel). 2023 Mar 24;14(4):784. doi: 10.3390/genes14040784 (PMC10138289; doi:10.3390/genes14040784)
Supplement: Supplementary file 1 [file genes-14-00784-s001.zip]

Archive with 1 entries (1 files):
- genes-2083685-supplementary.pdf
